# Supplementary material for: Breast Cancer Patients’ Experiences with Online Group-Based Physical Exercise in a COVID-19 Context: A Focus Group Study
Source: J Pers Med. 2022 Feb 26;12(3):356. doi: 10.3390/jpm12030356 (PMC8950528; doi:10.3390/jpm12030356)
Supplement: Supplementary file 1 [file jpm-12-00356-s001.zip]

Archive with 1 entries (1 files):
- jpm-1583463-supplementary.pdf
